# Supplementary material for: Oxazolone-Induced Immune Response in Atopic Dermatitis Using a Goat Model and Exploration of the Therapeutic Potential of Pomegranate Peel Extract
Source: Animals (Basel). 2025 Feb 2;15(3):411. doi: 10.3390/ani15030411 (PMC11815913; doi:10.3390/ani15030411)
Supplement: Supplementary file 1 [file animals-15-00411-s001.zip]

Archive with 1 entries (1 files):
- animals-3385660-supplementary.pdf
